# Supplementary material for: Pilot Study on Acute Effects of Pharmacological Intraperitoneal L-Homoarginine on Homeostasis of Lysine and Other Amino Acids in a Rat Model of Isoprenaline-Induced Takotsubo Cardiomyopathy
Source: Int J Mol Sci. 2022 Apr 25;23(9):4734. doi: 10.3390/ijms23094734 (PMC9103764; doi:10.3390/ijms23094734)
Supplement: Supplementary file 1 [file ijms-23-04734-s001.zip]

Archive with 1 entries (1 files):
- Supplement_FINAL.pdf
